# Supplementary material for: A cross-sectional study of physical activity and sedentary behaviours in a Caribbean population: combining objective and questionnaire data to guide future interventions
Source: BMC Public Health. 2016 Oct 1;16:1036. doi: 10.1186/s12889-016-3689-2 (PMC5045650; doi:10.1186/s12889-016-3689-2)
Supplement: Additional file 3: Table S1. — Participant characteristics of Health of the Nation sample aged 25–54 years. Table S2. Distribution of inactivity as assessed by objective and subjective measures for selected population characteristics. Table S3. Proportional contribution of each domain to total energy expenditure in young to middle aged Barbadian adults (excluding unemployed participants). (XLS 17 kb) [file 12889_2016_3689_MOESM3_ESM.xlsx]

## Sheet: suppT1
	Supplementary Table 1: Participant characteristics of Health of the Nation sample aged 25 - 54 years1
				Women		Men		Overall
				%	95% CI	%	95% CI	%	95% CI
	Age	25 - 39 years	(n=291)	50.71	[45.27,56.14]	53.05	[45.83,60.14]	51.83	[47.02,56.61]
		40 - 54 years	(n=413)	49.29	[43.86,54.73]	46.95	[39.86,54.17]	48.17	[43.39,52.98]
	Level of education	Less than secondary school	(n=53)	6.056	[3.958,9.161]	5.717	[2.974,10.71]	5.894	[3.847,8.929]
		Secondary school completed	(n=319)	43.74	[37.46,50.24]	50.02	[42.41,57.62]	46.75	[41.07,52.52]
		Technical, trade or teacher education	(n=115)	16.86	[12.36,22.58]	20.33	[14.45,27.82]	18.52	[14.36,23.57]
		University education	(n=217)	33.34	[27.56,39.66]	23.94	[18.26,30.72]	28.83	[24.12,34.06]
	Occupational grade	Routine/manual	(n=161)	11.77	[8.678,15.77]	45.3	[37.52,53.33]	27.17	[22.82,32.01]
		Intermediate	(n=230)	41.39	[34.93,48.15]	21.86	[15.86,29.33]	32.41	[27.79,37.41]
		Professional	(n=131)	20.08	[16.78,23.85]	20.58	[15.07,27.45]	20.31	[16.71,24.46]
		Not in employment	(n=136)	26.76	[22.09,32.02]	12.26	[7.957,18.43]	20.1	[16.39,24.4]
	BMI category	Normal	(n=222)	25.15	[20.44,30.53]	43.41	[35.18,52.02]	34.23	[29.57,39.22]
		Overweight	(n=203)	30.38	[25.86,35.32]	31.97	[25.45,39.28]	31.17	[27.03,35.65]
		Obese	(n=243)	44.47	[39.19,49.88]	24.61	[18.55,31.89]	34.6	[30.3,39.16]
	1	Percentages are weighted to compensate for unequal probabilities of selection (selecting 1 individual from household), non-response, and to standardise to the age-sex distribution according to the latest population census

## Sheet: suppT2
	Supplementary Table 2: Distribution of inactivity as assessed by objective and subjective measures for selected population characteristics
			Objective		Subjective		Difference	P value
			%	95% CI	%	95% CI	%
	All
		Both genders	75.22	(68.7,80.8)	47.1	(39.7,54.6)	27.9	<0.001	(17.8, 38.1)
		Women	90.46	(83.3,94.7)	64.93	(56.3,72.7)	25.53	0.001	(13.7,37.2)
		Men	58.94	(48.4,68.7)	28.01	(18.0,40.7)	30.93	0.001	(12.8,48.4)
	Women
	Age	25 - 39 years	89.95	(72.4,96.8)	67.62	(51.8,80.2)	22.33	0.08	(0.0,43.3)
		40 - 54 years	90.92	(84.8,94.7)	62.56	(52.6,71.6)	28.36	<0.001	(17.9,38.7)
	Level of education	Up to secondary school	89.35	(77.2,95.4)	62.83	(50.5,73.7)	26.52	0.02	(8.9,43.8)
		Beyond secondary school	92.06	(83.8,96.3)	67.96	(55.6,78.3)	24.1	0.002	(12.2,35.8)
	Occupational grade	Routine/manual	81.14	(57.0,93.3)	43.89	(25.4,64.3)	37.25	0.008	(15.3,59.2)
		Other	91.46	(83.8,95.7)	67.21	(57.5,75.7)	24.25	0.002	(11.3,37)
	BMI category	Normal	91.26	(79.0,96.7)	68.68	(53.8,80.5)	22.58	0.05	(7.7,37.4)
		Overweight & obese	90.19	(80.1,95.5)	63.68	(54.3,72.1)	26.51	0.004	(12.4,40.3)
	Men
	Age	25 - 39 years	54.54	(38.2,69.9)	21.56	(8.2,45.7)	32.98	0.037	(2.7,63.3)
		40 - 54 years	63.24	(50.6,74.3)	34.42	(22.7,48.4)	28.82	0.002	(12.3,44.2)
	Level of education	Up to secondary school	50.92	(37.1,64.6)	32.1	(20.5,46.5)	18.82	0.08	(-0.2,37.8)
		Beyond secondary school	66.54	(50.0,79.9)	24.06	(12.4,41.6)	42.48	0.01	(18.7,65.3)
	Occupational grade	Routine/manual	54.73	(38.4,70.1)	22.38	(10.6,41.1)	32.35	0.011	(9.7,55)
		Other	61.77	(47.0,74.7)	31.85	(20.3,46.2)	29.92	0.021	(7.9,50.9)
	BMI category	Normal	51.3	(35.4,66.9)	29.16	(13.3,52.6)	22.14	0.139	(-9.9,54.2)
		Overweight & obese	65.56	(52.2,76.8)	26.99	(17.9,38.6)	38.57	<0.001	(20.8,55.4)

## Sheet: suppT3
	Supplementary Table 3: Proportional contribution of each domain to total energy expenditure in young to middle aged Barbadian adults (excluding unemployed participants)
		Occupational		Leisure		home		commuting
		%	95%CI	%	95%CI	%	95%CI	%	95%CI
	Overall	0.57	(0.52, 0.61)	0.21	(0.19, 0.24)	0.18	(0.14, 0.21)	0.04	(0.03, 0.05)
	Women	0.615172	(0.57, 0.66)	0.182219	(0.14, 0.23)	0.16	(0.13, 0.2)	0.04	(0.03, 0.05)
	Men	0.53	(0.46, 0.59)	0.24	(0.19, 0.29)	0.19	(13.2, 0.25)	0.04	(0.03, 0.05)
